# Supplementary material for: Relative effects of mutability and selection on single nucleotide polymorphisms in transcribed regions of the human genome
Source: BMC Genomics. 2008 Jun 17;9:292. doi: 10.1186/1471-2164-9-292 (PMC2442617; doi:10.1186/1471-2164-9-292)
Supplement: Additional file 1 — Estimation of the relative mutation rates. The data provided describe how the relative mutation rates for 9 mutational categories were estimated. [file 1471-2164-9-292-S1.xls]

## Sheet: Sheet1
Table 1. Relative frequencies of single-nucleotide substitutions estimated by the analysis of processed pseudogenes [after Grauer et al. (2000) ]
Substitution	Type	RMR
A>C	transversion	4.5
A>G	transition	12.5
A>T	transversion	3.4		Average
C>A	transversion	4.2		non-CpG transition	13.15
C>G	transversion	4.6		non-CpG transversion	3.625
C>T	transition	20.7
G>A	transition	20.4
G>C	transversion	4.9
G>T	transversion	4.4
T>A	transversion	3.3
T>C	transition	13.8
T>G	transversion	3.3
		100
Table 2. Estimates of mutation rate for different sites and different classes of mutation [after Nachman et al. (2000)]
Mutation type	Mutation rate	MR x 10-9	Ratios
Transition at CpG	1.6 x 10-7	160	13.3333
Transversion at CpG	4.4 x 10-8	44	8
Transition at nonCpG	1.2 x 10-8	12
Transversion at nonCpG	5.5 x 10-9	5.5
Table 3. Relative mutation rates (RMRs) estimated based on Table 1 and Table 2.
Substitution	Type	CpG	RMR	RMR/Aver_non-CpG_transversions
A>C	transversion	no	4.5	1.24138
A>G	transition	no	12.5	3.44828
A>T	transversion	no	3.4	0.937931
C>A	transversion	no	3.625	1
C>G	transversion	no	3.625	1
C>T	transition	no	13.15	3.62759
G>A	transition	no	13.15	3.62759
G>C	transversion	no	3.625	1
G>T	transversion	no	3.625	1
T>A	transversion	no	3.3	0.910345
T>C	transition	no	13.8	3.8069
T>G	transversion	no	3.3	0.910345
C>A	transversion	yes	29	8
C>G	transversion	yes	29	8
C>T	transition	yes	175.333	48.3678
G>A	transition	yes	175.333	48.3678
G>C	transversion	yes	29	8
G>T	transversion	yes	29	8
average	transversion	no	3.625
Table 4. Relative mutation rates estimated by summation of the RMRs (Table 3) for corresponding substitution pairs.
CpG	Substitution	RMR
non-CpG	C>A;G>T	2
non-CpG	C>G;G>C	2
non-CpG	C>T;G>A	7.25517
CpG	C>A;G>T	16
CpG	C>G;G>C	16
CpG	C>T;G>A	96.7356
non-CpG	A>C T>G	2.15172
non-CpG	A>G T>C	7.25517
non-CpG	A>T;T>A	1.84828
Table 5. The correlation betwee direct and nondirec estimates of the relative mutation rate
		Estimates of the RMR
		Kondrashov, 2003	Nachman and Crowell (2000) plus Grauer and Li (2000)
CpG	transitions	11.3	96.8
	transversions	1.1	16
nonCpG	transitions	0.74	7.2
	transversions	0.39	2
			0.99711
