# Supplementary material for: Relative effects of mutability and selection on single nucleotide polymorphisms in transcribed regions of the human genome
Source: BMC Genomics. 2008 Jun 17;9:292. doi: 10.1186/1471-2164-9-292 (PMC2442617; doi:10.1186/1471-2164-9-292)
Supplement: Additional file 2 — The proportions of the various functional/mutational categories of SNPs in the genome, based on codon usage. The data provided describe how the number of potential sites for functional/mutational categories was estimated. [file 1471-2164-9-292-S2.xls]

## Sheet: Sheet1
Supplementary File 2. The proportions of the various functional/mutational categories of SNPs in the genome, based on codon usage.
Numbering	WTC	WTAA	Proportion (x1000)	CP	WTN	MN	MC	MAA	Substitution	Functional category	CpG in codon	first nucleotide in codon	last nucleotide in codon	first_G	last_C	Probability_of_boundary_CpG
1	AAA	Lys	2.66667	2	A	G	AGA	Arg	A>G	CONS	0	A	A	0	0	0
2	AAG	Lys	3.57778	2	A	G	AGG	Arg	A>G	CONS	0	A	G	0	0	0
3	ACA	Thr	1.65556	1	A	G	GCA	Ala	A>G	CONS	0	A	A	0	0	0
4	ACA	Thr	1.65556	1	A	C	CCA	Pro	A>C	CONS	0	A	A	0	0	0
5	ACA	Thr	1.65556	1	A	T	TCA	Ser	A>T	CONS	0	A	A	0	0	0
6	ACC	Thr	2.12222	2	C	G	AGC	Ser	C>G	CONS	0	A	C	0	1	0
7	ACC	Thr	2.12222	1	A	G	GCC	Ala	A>G	CONS	0	A	C	0	1	0
8	ACC	Thr	2.12222	1	A	C	CCC	Pro	A>C	CONS	0	A	C	0	1	0
9	ACC	Thr	2.12222	1	A	T	TCC	Ser	A>T	CONS	0	A	C	0	1	0
10	ACG	Thr	0.688889	1	A	G	GCG	Ala	A>G	CONS	1	A	G	0	0	0
11	ACG	Thr	0.688889	1	A	C	CCG	Pro	A>C	CONS	1	A	G	0	0	0
12	ACG	Thr	0.688889	1	A	T	TCG	Ser	A>T	CONS	1	A	G	0	0	0
13	ACT	Thr	1.44444	1	A	G	GCT	Ala	A>G	CONS	0	A	T	0	0	0
14	ACT	Thr	1.44444	1	A	C	CCT	Pro	A>C	CONS	0	A	T	0	0	0
15	ACT	Thr	1.44444	1	A	T	TCT	Ser	A>T	CONS	0	A	T	0	0	0
16	ACT	Thr	1.44444	2	C	G	AGT	Ser	C>G	CONS	0	A	T	0	0	0
17	AGA	Arg	1.3	2	G	A	AAA	Lys	G>A	CONS	0	A	A	0	0	0
18	AGC	Ser	2.16667	2	G	C	ACC	Thr	G>C	CONS	0	A	C	0	1	0
19	AGC	Ser	2.16667	1	A	G	GGC	Gly	A>G	CONS	0	A	C	0	1	0
20	AGG	Arg	1.3	2	G	A	AAG	Lys	G>A	CONS	0	A	G	0	0	0
21	AGT	Ser	1.33333	1	A	G	GGT	Gly	A>G	CONS	0	A	T	0	0	0
22	AGT	Ser	1.33333	2	G	C	ACT	Thr	G>C	CONS	0	A	T	0	0	0
23	ATA	Ile	0.811111	1	A	C	CTA	Leu	A>C	CONS	0	A	A	0	0	0
24	ATA	Ile	0.811111	1	A	T	TTA	Leu	A>T	CONS	0	A	A	0	0	0
25	ATA	Ile	0.811111	1	A	G	GTA	Val	A>G	CONS	0	A	A	0	0	0
26	ATA	Ile	0.811111	3	A	G	ATG	Met*	A>G	CONS	0	A	A	0	0	0
27	ATC	Ile	2.34444	3	C	G	ATG	Met*	C>G	CONS	0	A	C	0	1	0.31
28	ATC	Ile	2.34444	1	A	C	CTC	Leu	A>C	CONS	0	A	C	0	1	0
29	ATC	Ile	2.34444	1	A	G	GTC	Val	A>G	CONS	0	A	C	0	1	0
30	ATG	Met*	2.46667	1	A	C	CTG	Leu	A>C	CONS	0	A	G	0	0	0
31	ATG	Met*	2.46667	1	A	T	TTG	Leu	A>T	CONS	0	A	G	0	0	0
32	ATG	Met*	2.46667	1	A	G	GTG	Val	A>G	CONS	0	A	G	0	0	0
33	ATG	Met*	2.46667	3	G	A	ATA	Ile	G>A	CONS	0	A	G	0	0	0
34	ATG	Met*	2.46667	3	G	C	ATC	Ile	G>C	CONS	0	A	G	0	0	0
35	ATG	Met*	2.46667	3	G	T	ATT	Ile	G>T	CONS	0	A	G	0	0	0
36	ATT	Ile	1.75556	1	A	C	CTT	Leu	A>C	CONS	0	A	T	0	0	0
37	ATT	Ile	1.75556	1	A	G	GTT	Val	A>G	CONS	0	A	T	0	0	0
38	ATT	Ile	1.75556	3	T	G	ATG	Met*	T>G	CONS	0	A	T	0	0	0
39	CAC	His	1.66667	2	A	G	CGC	Arg	A>G	CONS	0	C	C	0	1	0
40	CAT	His	1.18889	2	A	G	CGT	Arg	A>G	CONS	0	C	T	0	0	0
41	CCA	Pro	1.86667	1	C	T	TCA	Ser	C>T	CONS	0	C	A	0	0	0
42	CCA	Pro	1.86667	1	C	A	ACA	Thr	C>A	CONS	0	C	A	0	0	0
43	CCC	Pro	2.22222	1	C	T	TCC	Ser	C>T	CONS	0	C	C	0	1	0
44	CCC	Pro	2.22222	1	C	A	ACC	Thr	C>A	CONS	0	C	C	0	1	0
45	CCG	Pro	0.777778	1	C	T	TCG	Ser	C>T	CONS	1	C	G	0	0	0
46	CCG	Pro	0.777778	1	C	A	ACG	Thr	C>A	CONS	1	C	G	0	0	0
47	CCT	Pro	1.93333	1	C	T	TCT	Ser	C>T	CONS	0	C	T	0	0	0
48	CCT	Pro	1.93333	1	C	A	ACT	Thr	C>A	CONS	0	C	T	0	0	0
49	CGC	Arg	1.18889	2	G	A	CAC	His	G>A	CONS	1	C	C	0	1	1
50	CGT	Arg	0.511111	2	G	A	CAT	His	G>A	CONS	1	C	T	0	0	1
51	CTA	Leu	0.777778	1	C	A	ATA	Ile	C>A	CONS	0	C	A	0	0	0
52	CTA	Leu	0.777778	1	C	G	GTA	Val	C>G	CONS	0	C	A	0	0	0
53	CTC	Leu	2.18889	1	C	A	ATC	Ile	C>A	CONS	0	C	C	0	1	0
54	CTC	Leu	2.18889	1	C	G	GTC	Val	C>G	CONS	0	C	C	0	1	0
55	CTG	Leu	4.46667	1	C	A	ATG	Met*	C>A	CONS	0	C	G	0	0	0
56	CTG	Leu	4.46667	1	C	G	GTG	Val	C>G	CONS	0	C	G	0	0	0
57	CTT	Leu	1.44444	1	C	A	ATT	Ile	C>A	CONS	0	C	T	0	0	0
58	CTT	Leu	1.44444	1	C	G	GTT	Val	C>G	CONS	0	C	T	0	0	0
59	GCA	Ala	1.77778	1	G	T	TCA	Ser	G>T	CONS	0	G	A	1	0	0.3
60	GCA	Ala	1.77778	1	G	A	ACA	Thr	G>A	CONS	0	G	A	1	0	0.3
61	GCA	Ala	1.77778	2	C	G	GGA	Gly	C>G	CONS	0	G	A	1	0	0
62	GCC	Ala	3.14444	1	G	T	TCC	Ser	G>T	CONS	0	G	C	1	1	0.3
63	GCC	Ala	3.14444	1	G	A	ACC	Thr	G>A	CONS	0	G	C	1	1	0.3
64	GCC	Ala	3.14444	2	C	G	GGC	Gly	C>G	CONS	0	G	C	1	1	0
65	GCG	Ala	0.844444	1	G	T	TCG	Ser	G>T	CONS	1	G	G	1	0	1
66	GCG	Ala	0.844444	2	C	G	GGG	Gly	C>G	CONS	1	G	G	1	0	1
67	GCG	Ala	0.844444	1	G	A	ACG	Thr	G>A	CONS	1	G	G	1	0	0.3
68	GCT	Ala	2.06667	1	G	T	TCT	Ser	G>T	CONS	0	G	T	1	0	0.3
69	GCT	Ala	2.06667	1	G	A	ACT	Thr	G>A	CONS	0	G	T	1	0	0.3
70	GCT	Ala	2.06667	2	C	G	GGT	Gly	C>G	CONS	0	G	T	1	0	0
71	GGA	Gly	1.82222	2	G	C	GCA	Ala	G>C	CONS	0	G	A	1	0	0
72	GGC	Gly	2.51111	1	G	A	AGC	Ser	G>A	CONS	0	G	C	1	1	0.3
73	GGC	Gly	2.51111	2	G	C	GCC	Ala	G>C	CONS	0	G	C	1	1	0
74	GGG	Gly	1.83333	2	G	C	GCG	Ala	G>C	CONS	0	G	G	1	0	0
75	GGT	Gly	1.2	1	G	A	AGT	Ser	G>A	CONS	0	G	T	1	0	0.3
76	GGT	Gly	1.2	2	G	C	GCT	Ala	G>C	CONS	0	G	T	1	0	0
77	GTA	Val	0.777778	1	G	A	ATA	Ile	G>A	CONS	0	G	A	1	0	0.3
78	GTA	Val	0.777778	1	G	C	CTA	Leu	G>C	CONS	0	G	A	1	0	0.3
79	GTA	Val	0.777778	1	G	T	TTA	Leu	G>T	CONS	0	G	A	1	0	0.3
80	GTC	Val	1.62222	1	G	A	ATC	Ile	G>A	CONS	0	G	C	1	1	0.3
81	GTC	Val	1.62222	1	G	C	CTC	Leu	G>C	CONS	0	G	C	1	1	0.3
82	GTG	Val	3.17778	1	G	C	CTG	Leu	G>C	CONS	0	G	G	1	0	0.3
83	GTG	Val	3.17778	1	G	T	TTG	Leu	G>T	CONS	0	G	G	1	0	0.3
84	GTG	Val	3.17778	1	G	A	ATG	Met*	G>A	CONS	0	G	G	1	0	0.3
85	GTT	Val	1.22222	1	G	A	ATT	Ile	G>A	CONS	0	G	T	1	0	0.3
86	GTT	Val	1.22222	1	G	C	CTT	Leu	G>C	CONS	0	G	T	1	0	0.3
87	TAC	Tyr	1.71111	2	A	T	TTC	Phe	A>T	CONS	0	T	C	0	1	0
88	TAT	Tyr	1.34444	2	A	T	TTT	Phe	A>T	CONS	0	T	T	0	0	0
89	TCA	Ser	1.33333	1	T	G	GCA	Ala	T>G	CONS	0	T	A	0	0	0
90	TCA	Ser	1.33333	1	T	C	CCA	Pro	T>C	CONS	0	T	A	0	0	0
91	TCA	Ser	1.33333	1	T	A	ACA	Thr	T>A	CONS	0	T	A	0	0	0
92	TCC	Ser	1.95556	1	T	G	GCC	Ala	T>G	CONS	0	T	C	0	1	0
93	TCC	Ser	1.95556	1	T	C	CCC	Pro	T>C	CONS	0	T	C	0	1	0
94	TCC	Ser	1.95556	1	T	A	ACC	Thr	T>A	CONS	0	T	C	0	1	0
95	TCG	Ser	0.5	1	T	G	GCG	Ala	T>G	CONS	1	T	G	0	0	0
96	TCG	Ser	0.5	1	T	C	CCG	Pro	T>C	CONS	1	T	G	0	0	0
97	TCG	Ser	0.5	1	T	A	ACG	Thr	T>A	CONS	1	T	G	0	0	0
98	TCT	Ser	1.65556	1	T	G	GCT	Ala	T>G	CONS	0	T	T	0	0	0
99	TCT	Ser	1.65556	1	T	C	CCT	Pro	T>C	CONS	0	T	T	0	0	0
100	TCT	Ser	1.65556	1	T	A	ACT	Thr	T>A	CONS	0	T	T	0	0	0
101	TTA	Leu	0.822222	1	T	A	ATA	Ile	T>A	CONS	0	T	A	0	0	0
102	TTA	Leu	0.822222	1	T	G	GTA	Val	T>G	CONS	0	T	A	0	0	0
103	TTC	Phe	2.26667	2	T	A	TAC	Tyr	T>A	CONS	0	T	C	0	1	0
104	TTG	Leu	1.41111	1	T	A	ATG	Met*	T>A	CONS	0	T	G	0	0	0
105	TTG	Leu	1.41111	1	T	G	GTG	Val	T>G	CONS	0	T	G	0	0	0
106	TTT	Phe	1.9	2	T	A	TAT	Tyr	T>A	CONS	0	T	T	0	0	0
107	TAA	STOP	0.0777778	1	T	G	GAA	Glu	T>G	ELONG	0	T	A	0	0	0
108	TAA	STOP	0.0777778	1	T	A	AAA	Lys	T>A	ELONG	0	T	A	0	0	0
109	TAA	STOP	0.0777778	1	T	C	CAA	Gln	T>C	ELONG	0	T	A	0	0	0
110	TAA	STOP	0.0777778	2	A	T	TTA	Leu	A>T	ELONG	0	T	A	0	0	0
111	TAA	STOP	0.0777778	2	A	C	TCA	Ser	A>C	ELONG	0	T	A	0	0	0
112	TAA	STOP	0.0777778	3	A	C	TAC	Tyr	A>C	ELONG	0	T	A	0	0	0
113	TAA	STOP	0.0777778	3	A	T	TAT	Tyr	A>T	ELONG	0	T	A	0	0	0
114	TAG	STOP	0.0666667	1	T	G	GAG	Glu	T>G	ELONG	0	T	G	0	0	0
115	TAG	STOP	0.0666667	1	T	A	AAG	Lys	T>A	ELONG	0	T	G	0	0	0
116	TAG	STOP	0.0666667	1	T	C	CAG	Gln	T>C	ELONG	0	T	G	0	0	0
117	TAG	STOP	0.0666667	2	A	T	TTG	Leu	A>T	ELONG	0	T	G	0	0	0
118	TAG	STOP	0.0666667	2	A	C	TCG	Ser	A>C	ELONG	0	T	G	0	0	0
119	TAG	STOP	0.0666667	2	A	G	TGG	Trp	A>G	ELONG	0	T	G	0	0	0
120	TAG	STOP	0.0666667	3	G	C	TAC	Tyr	G>C	ELONG	0	T	G	0	0	0
121	TAG	STOP	0.0666667	3	G	T	TAT	Tyr	G>T	ELONG	0	T	G	0	0	0
122	TGA	STOP	0.133333	1	T	G	GGA	Gly	T>G	ELONG	0	T	A	0	0	0
123	TGA	STOP	0.133333	1	T	A	AGA	Arg	T>A	ELONG	0	T	A	0	0	0
124	TGA	STOP	0.133333	1	T	C	CGA	Arg	T>C	ELONG	0	T	A	0	0	0
125	TGA	STOP	0.133333	2	G	T	TTA	Leu	G>T	ELONG	0	T	A	0	0	0
126	TGA	STOP	0.133333	2	G	C	TCA	Ser	G>C	ELONG	0	T	A	0	0	0
127	TGA	STOP	0.133333	3	A	C	TGC	Cys	A>C	ELONG	0	T	A	0	0	0
128	TGA	STOP	0.133333	3	A	T	TGT	Cys	A>T	ELONG	0	T	A	0	0	0
129	TGA	STOP	0.133333	3	A	G	TGG	Trp	A>G	ELONG	0	T	A	0	0	0
130	AAA	Lys	2.66667	1	A	T	TAA	STOP	A>T	NON	0	A	A	0	0	0
131	AAG	Lys	3.57778	1	A	T	TAG	STOP	A>T	NON	0	A	G	0	0	0
132	AGA	Arg	1.3	1	A	T	TGA	STOP	A>T	NON	0	A	A	0	0	0
133	CAA	Gln	1.33333	1	C	T	TAA	STOP	C>T	NON	0	C	A	0	0	0
134	CAG	Gln	3.83333	1	C	T	TAG	STOP	C>T	NON	0	C	G	0	0	0
135	CGA	Arg	0.688889	1	C	T	TGA	STOP	C>T	NON	1	C	A	0	0	1
136	GAA	Glu	3.21111	1	G	T	TAA	STOP	G>T	NON	0	G	A	1	0	0.3
137	GAG	Glu	4.44444	1	G	T	TAG	STOP	G>T	NON	0	G	G	1	0	0.3
138	GGA	Gly	1.82222	1	G	T	TGA	STOP	G>T	NON	0	G	A	1	0	0.3
139	TAC	Tyr	1.71111	3	C	A	TAA	STOP	C>A	NON	0	T	C	0	1	0.31
140	TAC	Tyr	1.71111	3	C	G	TAG	STOP	C>G	NON	0	T	C	0	1	0.31
141	TAT	Tyr	1.34444	3	T	A	TAA	STOP	T>A	NON	0	T	T	0	0	0
142	TAT	Tyr	1.34444	3	T	G	TAG	STOP	T>G	NON	0	T	T	0	0	0
143	TCA	Ser	1.33333	2	C	A	TAA	STOP	C>A	NON	0	T	A	0	0	0
144	TCA	Ser	1.33333	2	C	G	TGA	STOP	C>G	NON	0	T	A	0	0	0
145	TCG	Ser	0.5	2	C	A	TAG	STOP	C>A	NON	1	T	G	0	0	1
146	TGC	Cys	1.4	3	C	A	TGA	STOP	C>A	NON	0	T	C	0	1	0.31
147	TGG	Trp	1.45556	2	G	A	TAG	STOP	G>A	NON	0	T	G	0	0	0
148	TGG	Trp	1.45556	3	G	A	TGA	STOP	G>A	NON	0	T	G	0	0	0
149	TGT	Cys	1.14444	3	T	A	TGA	STOP	T>A	NON	0	T	T	0	0	0
150	TTA	Leu	0.822222	2	T	A	TAA	STOP	T>A	NON	0	T	A	0	0	0
151	TTA	Leu	0.822222	2	T	G	TGA	STOP	T>G	NON	0	T	A	0	0	0
152	TTG	Leu	1.41111	2	T	A	TAG	STOP	T>A	NON	0	T	G	0	0	0
153	AAA	Lys	2.66667	1	A	G	GAA	Glu	A>G	RAD	0	A	A	0	0	0
154	AAA	Lys	2.66667	1	A	C	CAA	Gln	A>C	RAD	0	A	A	0	0	0
155	AAA	Lys	2.66667	2	A	T	ATA	Ile	A>T	RAD	0	A	A	0	0	0
156	AAA	Lys	2.66667	2	A	C	ACA	Thr	A>C	RAD	0	A	A	0	0	0
157	AAA	Lys	2.66667	3	A	C	AAC	Asn	A>C	RAD	0	A	A	0	0	0
158	AAA	Lys	2.66667	3	A	T	AAT	Asn	A>T	RAD	0	A	A	0	0	0
159	AAC	Asn	2.13333	3	C	A	AAA	Lys	C>A	RAD	0	A	C	0	1	0.31
160	AAC	Asn	2.13333	3	C	G	AAG	Lys	C>G	RAD	0	A	C	0	1	0.31
161	AAC	Asn	2.13333	2	A	T	ATC	Ile	A>T	RAD	0	A	C	0	1	0
162	AAC	Asn	2.13333	2	A	G	AGC	Ser	A>G	RAD	0	A	C	0	1	0
163	AAC	Asn	2.13333	2	A	C	ACC	Thr	A>C	RAD	0	A	C	0	1	0
164	AAC	Asn	2.13333	1	A	G	GAC	Asp	A>G	RAD	0	A	C	0	1	0
165	AAC	Asn	2.13333	1	A	C	CAC	His	A>C	RAD	0	A	C	0	1	0
166	AAC	Asn	2.13333	1	A	T	TAC	Tyr	A>T	RAD	0	A	C	0	1	0
167	AAG	Lys	3.57778	1	A	G	GAG	Glu	A>G	RAD	0	A	G	0	0	0
168	AAG	Lys	3.57778	1	A	C	CAG	Gln	A>C	RAD	0	A	G	0	0	0
169	AAG	Lys	3.57778	2	A	T	ATG	Met*	A>T	RAD	0	A	G	0	0	0
170	AAG	Lys	3.57778	2	A	C	ACG	Thr	A>C	RAD	0	A	G	0	0	0
171	AAG	Lys	3.57778	3	G	C	AAC	Asn	G>C	RAD	0	A	G	0	0	0
172	AAG	Lys	3.57778	3	G	T	AAT	Asn	G>T	RAD	0	A	G	0	0	0
173	AAT	Asn	1.85556	1	A	G	GAT	Asp	A>G	RAD	0	A	T	0	0	0
174	AAT	Asn	1.85556	1	A	C	CAT	His	A>C	RAD	0	A	T	0	0	0
175	AAT	Asn	1.85556	1	A	T	TAT	Tyr	A>T	RAD	0	A	T	0	0	0
176	AAT	Asn	1.85556	2	A	T	ATT	Ile	A>T	RAD	0	A	T	0	0	0
177	AAT	Asn	1.85556	2	A	G	AGT	Ser	A>G	RAD	0	A	T	0	0	0
178	AAT	Asn	1.85556	2	A	C	ACT	Thr	A>C	RAD	0	A	T	0	0	0
179	AAT	Asn	1.85556	3	T	A	AAA	Lys	T>A	RAD	0	A	T	0	0	0
180	AAT	Asn	1.85556	3	T	G	AAG	Lys	T>G	RAD	0	A	T	0	0	0
181	ACA	Thr	1.65556	2	C	T	ATA	Ile	C>T	RAD	0	A	A	0	0	0
182	ACA	Thr	1.65556	2	C	A	AAA	Lys	C>A	RAD	0	A	A	0	0	0
183	ACA	Thr	1.65556	2	C	G	AGA	Arg	C>G	RAD	0	A	A	0	0	0
184	ACC	Thr	2.12222	2	C	T	ATC	Ile	C>T	RAD	0	A	C	0	1	0
185	ACC	Thr	2.12222	2	C	A	AAC	Asn	C>A	RAD	0	A	C	0	1	0
186	ACG	Thr	0.688889	2	C	A	AAG	Lys	C>A	RAD	1	A	G	0	0	1
187	ACG	Thr	0.688889	2	C	T	ATG	Met*	C>T	RAD	1	A	G	0	0	1
188	ACG	Thr	0.688889	2	C	G	AGG	Arg	C>G	RAD	1	A	G	0	0	1
189	ACT	Thr	1.44444	2	C	T	ATT	Ile	C>T	RAD	0	A	T	0	0	0
190	ACT	Thr	1.44444	2	C	A	AAT	Asn	C>A	RAD	0	A	T	0	0	0
191	AGA	Arg	1.3	1	A	G	GGA	Gly	A>G	RAD	0	A	A	0	0	0
192	AGA	Arg	1.3	2	G	T	ATA	Ile	G>T	RAD	0	A	A	0	0	0
193	AGA	Arg	1.3	2	G	C	ACA	Thr	G>C	RAD	0	A	A	0	0	0
194	AGA	Arg	1.3	3	A	C	AGC	Ser	A>C	RAD	0	A	A	0	0	0
195	AGA	Arg	1.3	3	A	T	AGT	Ser	A>T	RAD	0	A	A	0	0	0
196	AGC	Ser	2.16667	3	C	A	AGA	Arg	C>A	RAD	0	A	C	0	1	0.31
197	AGC	Ser	2.16667	3	C	G	AGG	Arg	C>G	RAD	0	A	C	0	1	0.31
198	AGC	Ser	2.16667	2	G	T	ATC	Ile	G>T	RAD	0	A	C	0	1	0
199	AGC	Ser	2.16667	2	G	A	AAC	Asn	G>A	RAD	0	A	C	0	1	0
200	AGC	Ser	2.16667	1	A	T	TGC	Cys	A>T	RAD	0	A	C	0	1	0
201	AGC	Ser	2.16667	1	A	C	CGC	Arg	A>C	RAD	0	A	C	0	1	0
202	AGG	Arg	1.3	1	A	G	GGG	Gly	A>G	RAD	0	A	G	0	0	0
203	AGG	Arg	1.3	1	A	T	TGG	Trp	A>T	RAD	0	A	G	0	0	0
204	AGG	Arg	1.3	2	G	T	ATG	Met*	G>T	RAD	0	A	G	0	0	0
205	AGG	Arg	1.3	2	G	C	ACG	Thr	G>C	RAD	0	A	G	0	0	0
206	AGG	Arg	1.3	3	G	C	AGC	Ser	G>C	RAD	0	A	G	0	0	0
207	AGG	Arg	1.3	3	G	T	AGT	Ser	G>T	RAD	0	A	G	0	0	0
208	AGT	Ser	1.33333	1	A	T	TGT	Cys	A>T	RAD	0	A	T	0	0	0
209	AGT	Ser	1.33333	1	A	C	CGT	Arg	A>C	RAD	0	A	T	0	0	0
210	AGT	Ser	1.33333	2	G	T	ATT	Ile	G>T	RAD	0	A	T	0	0	0
211	AGT	Ser	1.33333	2	G	A	AAT	Asn	G>A	RAD	0	A	T	0	0	0
212	AGT	Ser	1.33333	3	T	A	AGA	Arg	T>A	RAD	0	A	T	0	0	0
213	AGT	Ser	1.33333	3	T	G	AGG	Arg	T>G	RAD	0	A	T	0	0	0
214	ATA	Ile	0.811111	2	T	A	AAA	Lys	T>A	RAD	0	A	A	0	0	0
215	ATA	Ile	0.811111	2	T	G	AGA	Arg	T>G	RAD	0	A	A	0	0	0
216	ATA	Ile	0.811111	2	T	C	ACA	Thr	T>C	RAD	0	A	A	0	0	0
217	ATC	Ile	2.34444	2	T	A	AAC	Asn	T>A	RAD	0	A	C	0	1	0
218	ATC	Ile	2.34444	2	T	G	AGC	Ser	T>G	RAD	0	A	C	0	1	0
219	ATC	Ile	2.34444	2	T	C	ACC	Thr	T>C	RAD	0	A	C	0	1	0
220	ATC	Ile	2.34444	1	A	T	TTC	Phe	A>T	RAD	0	A	C	0	1	0
221	ATG	Met*	2.46667	2	T	A	AAG	Lys	T>A	RAD	0	A	G	0	0	0
222	ATG	Met*	2.46667	2	T	G	AGG	Arg	T>G	RAD	0	A	G	0	0	0
223	ATG	Met*	2.46667	2	T	C	ACG	Thr	T>C	RAD	0	A	G	0	0	0
224	ATT	Ile	1.75556	1	A	T	TTT	Phe	A>T	RAD	0	A	T	0	0	0
225	ATT	Ile	1.75556	2	T	A	AAT	Asn	T>A	RAD	0	A	T	0	0	0
226	ATT	Ile	1.75556	2	T	G	AGT	Ser	T>G	RAD	0	A	T	0	0	0
227	ATT	Ile	1.75556	2	T	C	ACT	Thr	T>C	RAD	0	A	T	0	0	0
228	CAA	Gln	1.33333	1	C	G	GAA	Glu	C>G	RAD	0	C	A	0	0	0
229	CAA	Gln	1.33333	1	C	A	AAA	Lys	C>A	RAD	0	C	A	0	0	0
230	CAA	Gln	1.33333	2	A	T	CTA	Leu	A>T	RAD	0	C	A	0	0	0
231	CAA	Gln	1.33333	2	A	C	CCA	Pro	A>C	RAD	0	C	A	0	0	0
232	CAA	Gln	1.33333	2	A	G	CGA	Arg	A>G	RAD	0	C	A	0	0	0
233	CAA	Gln	1.33333	3	A	C	CAC	His	A>C	RAD	0	C	A	0	0	0
234	CAA	Gln	1.33333	3	A	T	CAT	His	A>T	RAD	0	C	A	0	0	0
235	CAC	His	1.66667	3	C	A	CAA	Gln	C>A	RAD	0	C	C	0	1	0.31
236	CAC	His	1.66667	3	C	G	CAG	Gln	C>G	RAD	0	C	C	0	1	0.31
237	CAC	His	1.66667	2	A	T	CTC	Leu	A>T	RAD	0	C	C	0	1	0
238	CAC	His	1.66667	2	A	C	CCC	Pro	A>C	RAD	0	C	C	0	1	0
239	CAC	His	1.66667	1	C	G	GAC	Asp	C>G	RAD	0	C	C	0	1	0
240	CAC	His	1.66667	1	C	A	AAC	Asn	C>A	RAD	0	C	C	0	1	0
241	CAC	His	1.66667	1	C	T	TAC	Tyr	C>T	RAD	0	C	C	0	1	0
242	CAG	Gln	3.83333	1	C	G	GAG	Glu	C>G	RAD	0	C	G	0	0	0
243	CAG	Gln	3.83333	1	C	A	AAG	Lys	C>A	RAD	0	C	G	0	0	0
244	CAG	Gln	3.83333	2	A	T	CTG	Leu	A>T	RAD	0	C	G	0	0	0
245	CAG	Gln	3.83333	2	A	C	CCG	Pro	A>C	RAD	0	C	G	0	0	0
246	CAG	Gln	3.83333	2	A	G	CGG	Arg	A>G	RAD	0	C	G	0	0	0
247	CAG	Gln	3.83333	3	G	C	CAC	His	G>C	RAD	0	C	G	0	0	0
248	CAG	Gln	3.83333	3	G	T	CAT	His	G>T	RAD	0	C	G	0	0	0
249	CAT	His	1.18889	1	C	G	GAT	Asp	C>G	RAD	0	C	T	0	0	0
250	CAT	His	1.18889	1	C	A	AAT	Asn	C>A	RAD	0	C	T	0	0	0
251	CAT	His	1.18889	1	C	T	TAT	Tyr	C>T	RAD	0	C	T	0	0	0
252	CAT	His	1.18889	2	A	T	CTT	Leu	A>T	RAD	0	C	T	0	0	0
253	CAT	His	1.18889	2	A	C	CCT	Pro	A>C	RAD	0	C	T	0	0	0
254	CAT	His	1.18889	3	T	A	CAA	Gln	T>A	RAD	0	C	T	0	0	0
255	CAT	His	1.18889	3	T	G	CAG	Gln	T>G	RAD	0	C	T	0	0	0
256	CCA	Pro	1.86667	1	C	G	GCA	Ala	C>G	RAD	0	C	A	0	0	0
257	CCA	Pro	1.86667	2	C	T	CTA	Leu	C>T	RAD	0	C	A	0	0	0
258	CCA	Pro	1.86667	2	C	A	CAA	Gln	C>A	RAD	0	C	A	0	0	0
259	CCA	Pro	1.86667	2	C	G	CGA	Arg	C>G	RAD	0	C	A	0	0	0
260	CCC	Pro	2.22222	2	C	A	CAC	His	C>A	RAD	0	C	C	0	1	0
261	CCC	Pro	2.22222	2	C	T	CTC	Leu	C>T	RAD	0	C	C	0	1	0
262	CCC	Pro	2.22222	2	C	G	CGC	Arg	C>G	RAD	0	C	C	0	1	0
263	CCC	Pro	2.22222	1	C	G	GCC	Ala	C>G	RAD	0	C	C	0	1	0
264	CCG	Pro	0.777778	2	C	T	CTG	Leu	C>T	RAD	1	C	G	0	0	1
265	CCG	Pro	0.777778	2	C	A	CAG	Gln	C>A	RAD	1	C	G	0	0	1
266	CCG	Pro	0.777778	2	C	G	CGG	Arg	C>G	RAD	1	C	G	0	0	1
267	CCG	Pro	0.777778	1	C	G	GCG	Ala	C>G	RAD	1	C	G	0	0	0
268	CCT	Pro	1.93333	1	C	G	GCT	Ala	C>G	RAD	0	C	T	0	0	0
269	CCT	Pro	1.93333	2	C	A	CAT	His	C>A	RAD	0	C	T	0	0	0
270	CCT	Pro	1.93333	2	C	T	CTT	Leu	C>T	RAD	0	C	T	0	0	0
271	CCT	Pro	1.93333	2	C	G	CGT	Arg	C>G	RAD	0	C	T	0	0	0
272	CGA	Arg	0.688889	1	C	G	GGA	Gly	C>G	RAD	1	C	A	0	0	1
273	CGA	Arg	0.688889	2	G	T	CTA	Leu	G>T	RAD	1	C	A	0	0	1
274	CGA	Arg	0.688889	2	G	C	CCA	Pro	G>C	RAD	1	C	A	0	0	1
275	CGA	Arg	0.688889	2	G	A	CAA	Gln	G>A	RAD	1	C	A	0	0	1
276	CGC	Arg	1.18889	2	G	T	CTC	Leu	G>T	RAD	1	C	C	0	1	1
277	CGC	Arg	1.18889	2	G	C	CCC	Pro	G>C	RAD	1	C	C	0	1	1
278	CGC	Arg	1.18889	1	C	T	TGC	Cys	C>T	RAD	1	C	C	0	1	1
279	CGC	Arg	1.18889	1	C	G	GGC	Gly	C>G	RAD	1	C	C	0	1	1
280	CGC	Arg	1.18889	1	C	A	AGC	Ser	C>A	RAD	1	C	C	0	1	1
281	CGG	Arg	1.28889	1	C	G	GGG	Gly	C>G	RAD	1	C	G	0	0	1
282	CGG	Arg	1.28889	1	C	T	TGG	Trp	C>T	RAD	1	C	G	0	0	1
283	CGG	Arg	1.28889	2	G	T	CTG	Leu	G>T	RAD	1	C	G	0	0	1
284	CGG	Arg	1.28889	2	G	C	CCG	Pro	G>C	RAD	1	C	G	0	0	1
285	CGG	Arg	1.28889	2	G	A	CAG	Gln	G>A	RAD	1	C	G	0	0	1
286	CGT	Arg	0.511111	1	C	T	TGT	Cys	C>T	RAD	1	C	T	0	0	1
287	CGT	Arg	0.511111	1	C	G	GGT	Gly	C>G	RAD	1	C	T	0	0	1
288	CGT	Arg	0.511111	1	C	A	AGT	Ser	C>A	RAD	1	C	T	0	0	1
289	CGT	Arg	0.511111	2	G	T	CTT	Leu	G>T	RAD	1	C	T	0	0	1
290	CGT	Arg	0.511111	2	G	C	CCT	Pro	G>C	RAD	1	C	T	0	0	1
291	CTA	Leu	0.777778	2	T	C	CCA	Pro	T>C	RAD	0	C	A	0	0	0
292	CTA	Leu	0.777778	2	T	A	CAA	Gln	T>A	RAD	0	C	A	0	0	0
293	CTA	Leu	0.777778	2	T	G	CGA	Arg	T>G	RAD	0	C	A	0	0	0
294	CTC	Leu	2.18889	2	T	A	CAC	His	T>A	RAD	0	C	C	0	1	0
295	CTC	Leu	2.18889	2	T	C	CCC	Pro	T>C	RAD	0	C	C	0	1	0
296	CTC	Leu	2.18889	2	T	G	CGC	Arg	T>G	RAD	0	C	C	0	1	0
297	CTC	Leu	2.18889	1	C	T	TTC	Phe	C>T	RAD	0	C	C	0	1	0
298	CTG	Leu	4.46667	2	T	C	CCG	Pro	T>C	RAD	0	C	G	0	0	0
299	CTG	Leu	4.46667	2	T	A	CAG	Gln	T>A	RAD	0	C	G	0	0	0
300	CTG	Leu	4.46667	2	T	G	CGG	Arg	T>G	RAD	0	C	G	0	0	0
301	CTT	Leu	1.44444	1	C	T	TTT	Phe	C>T	RAD	0	C	T	0	0	0
302	CTT	Leu	1.44444	2	T	A	CAT	His	T>A	RAD	0	C	T	0	0	0
303	CTT	Leu	1.44444	2	T	C	CCT	Pro	T>C	RAD	0	C	T	0	0	0
304	CTT	Leu	1.44444	2	T	G	CGT	Arg	T>G	RAD	0	C	T	0	0	0
305	GAA	Glu	3.21111	1	G	A	AAA	Lys	G>A	RAD	0	G	A	1	0	0.3
306	GAA	Glu	3.21111	1	G	C	CAA	Gln	G>C	RAD	0	G	A	1	0	0.3
307	GAA	Glu	3.21111	2	A	C	GCA	Ala	A>C	RAD	0	G	A	1	0	0
308	GAA	Glu	3.21111	2	A	G	GGA	Gly	A>G	RAD	0	G	A	1	0	0
309	GAA	Glu	3.21111	2	A	T	GTA	Val	A>T	RAD	0	G	A	1	0	0
310	GAA	Glu	3.21111	3	A	C	GAC	Asp	A>C	RAD	0	G	A	1	0	0
311	GAA	Glu	3.21111	3	A	T	GAT	Asp	A>T	RAD	0	G	A	1	0	0
312	GAC	Asp	2.83333	3	C	A	GAA	Glu	C>A	RAD	0	G	C	1	1	0.31
313	GAC	Asp	2.83333	3	C	G	GAG	Glu	C>G	RAD	0	G	C	1	1	0.31
314	GAC	Asp	2.83333	1	G	C	CAC	His	G>C	RAD	0	G	C	1	1	0.3
315	GAC	Asp	2.83333	1	G	A	AAC	Asn	G>A	RAD	0	G	C	1	1	0.3
316	GAC	Asp	2.83333	1	G	T	TAC	Tyr	G>T	RAD	0	G	C	1	1	0.3
317	GAC	Asp	2.83333	2	A	C	GCC	Ala	A>C	RAD	0	G	C	1	1	0
318	GAC	Asp	2.83333	2	A	G	GGC	Gly	A>G	RAD	0	G	C	1	1	0
319	GAC	Asp	2.83333	2	A	T	GTC	Val	A>T	RAD	0	G	C	1	1	0
320	GAG	Glu	4.44444	1	G	A	AAG	Lys	G>A	RAD	0	G	G	1	0	0.3
321	GAG	Glu	4.44444	1	G	C	CAG	Gln	G>C	RAD	0	G	G	1	0	0.3
322	GAG	Glu	4.44444	2	A	C	GCG	Ala	A>C	RAD	0	G	G	1	0	0
323	GAG	Glu	4.44444	2	A	G	GGG	Gly	A>G	RAD	0	G	G	1	0	0
324	GAG	Glu	4.44444	2	A	T	GTG	Val	A>T	RAD	0	G	G	1	0	0
325	GAG	Glu	4.44444	3	G	C	GAC	Asp	G>C	RAD	0	G	G	1	0	0
326	GAG	Glu	4.44444	3	G	T	GAT	Asp	G>T	RAD	0	G	G	1	0	0
327	GAT	Asp	2.44444	1	G	C	CAT	His	G>C	RAD	0	G	T	1	0	0.3
328	GAT	Asp	2.44444	1	G	A	AAT	Asn	G>A	RAD	0	G	T	1	0	0.3
329	GAT	Asp	2.44444	1	G	T	TAT	Tyr	G>T	RAD	0	G	T	1	0	0.3
330	GAT	Asp	2.44444	2	A	C	GCT	Ala	A>C	RAD	0	G	T	1	0	0
331	GAT	Asp	2.44444	2	A	G	GGT	Gly	A>G	RAD	0	G	T	1	0	0
332	GAT	Asp	2.44444	2	A	T	GTT	Val	A>T	RAD	0	G	T	1	0	0
333	GAT	Asp	2.44444	3	T	A	GAA	Glu	T>A	RAD	0	G	T	1	0	0
334	GAT	Asp	2.44444	3	T	G	GAG	Glu	T>G	RAD	0	G	T	1	0	0
335	GCA	Ala	1.77778	1	G	C	CCA	Pro	G>C	RAD	0	G	A	1	0	0.3
336	GCA	Ala	1.77778	2	C	A	GAA	Glu	C>A	RAD	0	G	A	1	0	0
337	GCA	Ala	1.77778	2	C	T	GTA	Val	C>T	RAD	0	G	A	1	0	0
338	GCC	Ala	3.14444	1	G	C	CCC	Pro	G>C	RAD	0	G	C	1	1	0.3
339	GCC	Ala	3.14444	2	C	A	GAC	Asp	C>A	RAD	0	G	C	1	1	0
340	GCC	Ala	3.14444	2	C	T	GTC	Val	C>T	RAD	0	G	C	1	1	0
341	GCG	Ala	0.844444	2	C	A	GAG	Glu	C>A	RAD	1	G	G	1	0	1
342	GCG	Ala	0.844444	2	C	T	GTG	Val	C>T	RAD	1	G	G	1	0	1
343	GCG	Ala	0.844444	1	G	C	CCG	Pro	G>C	RAD	1	G	G	1	0	0.3
344	GCT	Ala	2.06667	1	G	C	CCT	Pro	G>C	RAD	0	G	T	1	0	0.3
345	GCT	Ala	2.06667	2	C	A	GAT	Asp	C>A	RAD	0	G	T	1	0	0
346	GCT	Ala	2.06667	2	C	T	GTT	Val	C>T	RAD	0	G	T	1	0	0
347	GGA	Gly	1.82222	1	G	A	AGA	Arg	G>A	RAD	0	G	A	1	0	0.3
348	GGA	Gly	1.82222	1	G	C	CGA	Arg	G>C	RAD	0	G	A	1	0	0.3
349	GGA	Gly	1.82222	2	G	A	GAA	Glu	G>A	RAD	0	G	A	1	0	0
350	GGA	Gly	1.82222	2	G	T	GTA	Val	G>T	RAD	0	G	A	1	0	0
351	GGC	Gly	2.51111	1	G	T	TGC	Cys	G>T	RAD	0	G	C	1	1	0.3
352	GGC	Gly	2.51111	1	G	C	CGC	Arg	G>C	RAD	0	G	C	1	1	0.3
353	GGC	Gly	2.51111	2	G	A	GAC	Asp	G>A	RAD	0	G	C	1	1	0
354	GGC	Gly	2.51111	2	G	T	GTC	Val	G>T	RAD	0	G	C	1	1	0
355	GGG	Gly	1.83333	1	G	A	AGG	Arg	G>A	RAD	0	G	G	1	0	0.3
356	GGG	Gly	1.83333	1	G	C	CGG	Arg	G>C	RAD	0	G	G	1	0	0.3
357	GGG	Gly	1.83333	1	G	T	TGG	Trp	G>T	RAD	0	G	G	1	0	0.3
358	GGG	Gly	1.83333	2	G	A	GAG	Glu	G>A	RAD	0	G	G	1	0	0
359	GGG	Gly	1.83333	2	G	T	GTG	Val	G>T	RAD	0	G	G	1	0	0
360	GGT	Gly	1.2	1	G	T	TGT	Cys	G>T	RAD	0	G	T	1	0	0.3
361	GGT	Gly	1.2	1	G	C	CGT	Arg	G>C	RAD	0	G	T	1	0	0.3
362	GGT	Gly	1.2	2	G	A	GAT	Asp	G>A	RAD	0	G	T	1	0	0
363	GGT	Gly	1.2	2	G	T	GTT	Val	G>T	RAD	0	G	T	1	0	0
364	GTA	Val	0.777778	2	T	C	GCA	Ala	T>C	RAD	0	G	A	1	0	0
365	GTA	Val	0.777778	2	T	A	GAA	Glu	T>A	RAD	0	G	A	1	0	0
366	GTA	Val	0.777778	2	T	G	GGA	Gly	T>G	RAD	0	G	A	1	0	0
367	GTC	Val	1.62222	1	G	T	TTC	Phe	G>T	RAD	0	G	C	1	1	0.3
368	GTC	Val	1.62222	2	T	C	GCC	Ala	T>C	RAD	0	G	C	1	1	0
369	GTC	Val	1.62222	2	T	A	GAC	Asp	T>A	RAD	0	G	C	1	1	0
370	GTC	Val	1.62222	2	T	G	GGC	Gly	T>G	RAD	0	G	C	1	1	0
371	GTG	Val	3.17778	2	T	C	GCG	Ala	T>C	RAD	0	G	G	1	0	0
372	GTG	Val	3.17778	2	T	A	GAG	Glu	T>A	RAD	0	G	G	1	0	0
373	GTG	Val	3.17778	2	T	G	GGG	Gly	T>G	RAD	0	G	G	1	0	0
374	GTT	Val	1.22222	1	G	T	TTT	Phe	G>T	RAD	0	G	T	1	0	0.3
375	GTT	Val	1.22222	2	T	C	GCT	Ala	T>C	RAD	0	G	T	1	0	0
376	GTT	Val	1.22222	2	T	A	GAT	Asp	T>A	RAD	0	G	T	1	0	0
377	GTT	Val	1.22222	2	T	G	GGT	Gly	T>G	RAD	0	G	T	1	0	0
378	TAC	Tyr	1.71111	2	A	G	TGC	Cys	A>G	RAD	0	T	C	0	1	0
379	TAC	Tyr	1.71111	2	A	C	TCC	Ser	A>C	RAD	0	T	C	0	1	0
380	TAC	Tyr	1.71111	1	T	G	GAC	Asp	T>G	RAD	0	T	C	0	1	0
381	TAC	Tyr	1.71111	1	T	C	CAC	His	T>C	RAD	0	T	C	0	1	0
382	TAC	Tyr	1.71111	1	T	A	AAC	Asn	T>A	RAD	0	T	C	0	1	0
383	TAT	Tyr	1.34444	1	T	G	GAT	Asp	T>G	RAD	0	T	T	0	0	0
384	TAT	Tyr	1.34444	1	T	C	CAT	His	T>C	RAD	0	T	T	0	0	0
385	TAT	Tyr	1.34444	1	T	A	AAT	Asn	T>A	RAD	0	T	T	0	0	0
386	TAT	Tyr	1.34444	2	A	G	TGT	Cys	A>G	RAD	0	T	T	0	0	0
387	TAT	Tyr	1.34444	2	A	C	TCT	Ser	A>C	RAD	0	T	T	0	0	0
388	TCA	Ser	1.33333	2	C	T	TTA	Leu	C>T	RAD	0	T	A	0	0	0
389	TCC	Ser	1.95556	2	C	G	TGC	Cys	C>G	RAD	0	T	C	0	1	0
390	TCC	Ser	1.95556	2	C	T	TTC	Phe	C>T	RAD	0	T	C	0	1	0
391	TCC	Ser	1.95556	2	C	A	TAC	Tyr	C>A	RAD	0	T	C	0	1	0
392	TCG	Ser	0.5	2	C	T	TTG	Leu	C>T	RAD	1	T	G	0	0	1
393	TCG	Ser	0.5	2	C	G	TGG	Trp	C>G	RAD	1	T	G	0	0	1
394	TCT	Ser	1.65556	2	C	G	TGT	Cys	C>G	RAD	0	T	T	0	0	0
395	TCT	Ser	1.65556	2	C	T	TTT	Phe	C>T	RAD	0	T	T	0	0	0
396	TCT	Ser	1.65556	2	C	A	TAT	Tyr	C>A	RAD	0	T	T	0	0	0
397	TGC	Cys	1.4	3	C	G	TGG	Trp	C>G	RAD	0	T	C	0	1	0.31
398	TGC	Cys	1.4	2	G	T	TTC	Phe	G>T	RAD	0	T	C	0	1	0
399	TGC	Cys	1.4	2	G	C	TCC	Ser	G>C	RAD	0	T	C	0	1	0
400	TGC	Cys	1.4	2	G	A	TAC	Tyr	G>A	RAD	0	T	C	0	1	0
401	TGC	Cys	1.4	1	T	G	GGC	Gly	T>G	RAD	0	T	C	0	1	0
402	TGC	Cys	1.4	1	T	C	CGC	Arg	T>C	RAD	0	T	C	0	1	0
403	TGC	Cys	1.4	1	T	A	AGC	Ser	T>A	RAD	0	T	C	0	1	0
404	TGG	Trp	1.45556	1	T	G	GGG	Gly	T>G	RAD	0	T	G	0	0	0
405	TGG	Trp	1.45556	1	T	A	AGG	Arg	T>A	RAD	0	T	G	0	0	0
406	TGG	Trp	1.45556	1	T	C	CGG	Arg	T>C	RAD	0	T	G	0	0	0
407	TGG	Trp	1.45556	2	G	T	TTG	Leu	G>T	RAD	0	T	G	0	0	0
408	TGG	Trp	1.45556	2	G	C	TCG	Ser	G>C	RAD	0	T	G	0	0	0
409	TGG	Trp	1.45556	3	G	C	TGC	Cys	G>C	RAD	0	T	G	0	0	0
410	TGG	Trp	1.45556	3	G	T	TGT	Cys	G>T	RAD	0	T	G	0	0	0
411	TGT	Cys	1.14444	1	T	G	GGT	Gly	T>G	RAD	0	T	T	0	0	0
412	TGT	Cys	1.14444	1	T	C	CGT	Arg	T>C	RAD	0	T	T	0	0	0
413	TGT	Cys	1.14444	1	T	A	AGT	Ser	T>A	RAD	0	T	T	0	0	0
414	TGT	Cys	1.14444	2	G	T	TTT	Phe	G>T	RAD	0	T	T	0	0	0
415	TGT	Cys	1.14444	2	G	C	TCT	Ser	G>C	RAD	0	T	T	0	0	0
416	TGT	Cys	1.14444	2	G	A	TAT	Tyr	G>A	RAD	0	T	T	0	0	0
417	TGT	Cys	1.14444	3	T	G	TGG	Trp	T>G	RAD	0	T	T	0	0	0
418	TTA	Leu	0.822222	2	T	C	TCA	Ser	T>C	RAD	0	T	A	0	0	0
419	TTA	Leu	0.822222	3	A	C	TTC	Phe	A>C	RAD	0	T	A	0	0	0
420	TTA	Leu	0.822222	3	A	T	TTT	Phe	A>T	RAD	0	T	A	0	0	0
421	TTC	Phe	2.26667	3	C	A	TTA	Leu	C>A	RAD	0	T	C	0	1	0.31
422	TTC	Phe	2.26667	3	C	G	TTG	Leu	C>G	RAD	0	T	C	0	1	0.31
423	TTC	Phe	2.26667	2	T	G	TGC	Cys	T>G	RAD	0	T	C	0	1	0
424	TTC	Phe	2.26667	2	T	C	TCC	Ser	T>C	RAD	0	T	C	0	1	0
425	TTC	Phe	2.26667	1	T	A	ATC	Ile	T>A	RAD	0	T	C	0	1	0
426	TTC	Phe	2.26667	1	T	C	CTC	Leu	T>C	RAD	0	T	C	0	1	0
427	TTC	Phe	2.26667	1	T	G	GTC	Val	T>G	RAD	0	T	C	0	1	0
428	TTG	Leu	1.41111	2	T	C	TCG	Ser	T>C	RAD	0	T	G	0	0	0
429	TTG	Leu	1.41111	2	T	G	TGG	Trp	T>G	RAD	0	T	G	0	0	0
430	TTG	Leu	1.41111	3	G	C	TTC	Phe	G>C	RAD	0	T	G	0	0	0
431	TTG	Leu	1.41111	3	G	T	TTT	Phe	G>T	RAD	0	T	G	0	0	0
432	TTT	Phe	1.9	1	T	A	ATT	Ile	T>A	RAD	0	T	T	0	0	0
433	TTT	Phe	1.9	1	T	C	CTT	Leu	T>C	RAD	0	T	T	0	0	0
434	TTT	Phe	1.9	1	T	G	GTT	Val	T>G	RAD	0	T	T	0	0	0
435	TTT	Phe	1.9	2	T	G	TGT	Cys	T>G	RAD	0	T	T	0	0	0
436	TTT	Phe	1.9	2	T	C	TCT	Ser	T>C	RAD	0	T	T	0	0	0
437	TTT	Phe	1.9	3	T	A	TTA	Leu	T>A	RAD	0	T	T	0	0	0
438	TTT	Phe	1.9	3	T	G	TTG	Leu	T>G	RAD	0	T	T	0	0	0
439	AAA	Lys	2.66667	3	A	G	AAG	Lys	A>G	SYN	0	A	A	0	0	0
440	AAC	Asn	2.13333	3	C	T	AAT	Asn	C>T	SYN	0	A	C	0	1	0.31
441	AAG	Lys	3.57778	3	G	A	AAA	Lys	G>A	SYN	0	A	G	0	0	0
442	AAT	Asn	1.85556	3	T	C	AAC	Asn	T>C	SYN	0	A	T	0	0	0
443	ACA	Thr	1.65556	3	A	C	ACC	Thr	A>C	SYN	0	A	A	0	0	0
444	ACA	Thr	1.65556	3	A	G	ACG	Thr	A>G	SYN	0	A	A	0	0	0
445	ACA	Thr	1.65556	3	A	T	ACT	Thr	A>T	SYN	0	A	A	0	0	0
446	ACC	Thr	2.12222	3	C	A	ACA	Thr	C>A	SYN	0	A	C	0	1	0.31
447	ACC	Thr	2.12222	3	C	G	ACG	Thr	C>G	SYN	0	A	C	0	1	0.31
448	ACC	Thr	2.12222	3	C	T	ACT	Thr	C>T	SYN	0	A	C	0	1	0.31
449	ACG	Thr	0.688889	3	G	A	ACA	Thr	G>A	SYN	1	A	G	0	0	1
450	ACG	Thr	0.688889	3	G	C	ACC	Thr	G>C	SYN	1	A	G	0	0	1
451	ACG	Thr	0.688889	3	G	T	ACT	Thr	G>T	SYN	1	A	G	0	0	1
452	ACT	Thr	1.44444	3	T	A	ACA	Thr	T>A	SYN	0	A	T	0	0	0
453	ACT	Thr	1.44444	3	T	C	ACC	Thr	T>C	SYN	0	A	T	0	0	0
454	ACT	Thr	1.44444	3	T	G	ACG	Thr	T>G	SYN	0	A	T	0	0	0
455	AGA	Arg	1.3	1	A	C	CGA	Arg	A>C	SYN	0	A	A	0	0	0
456	AGA	Arg	1.3	3	A	G	AGG	Arg	A>G	SYN	0	A	A	0	0	0
457	AGC	Ser	2.16667	3	C	T	AGT	Ser	C>T	SYN	0	A	C	0	1	0.31
458	AGG	Arg	1.3	1	A	C	CGG	Arg	A>C	SYN	0	A	G	0	0	0
459	AGG	Arg	1.3	3	G	A	AGA	Arg	G>A	SYN	0	A	G	0	0	0
460	AGT	Ser	1.33333	3	T	C	AGC	Ser	T>C	SYN	0	A	T	0	0	0
461	ATA	Ile	0.811111	3	A	C	ATC	Ile	A>C	SYN	0	A	A	0	0	0
462	ATA	Ile	0.811111	3	A	T	ATT	Ile	A>T	SYN	0	A	A	0	0	0
463	ATC	Ile	2.34444	3	C	A	ATA	Ile	C>A	SYN	0	A	C	0	1	0.31
464	ATC	Ile	2.34444	3	C	T	ATT	Ile	C>T	SYN	0	A	C	0	1	0.31
465	ATT	Ile	1.75556	3	T	A	ATA	Ile	T>A	SYN	0	A	T	0	0	0
466	ATT	Ile	1.75556	3	T	C	ATC	Ile	T>C	SYN	0	A	T	0	0	0
467	CAA	Gln	1.33333	3	A	G	CAG	Gln	A>G	SYN	0	C	A	0	0	0
468	CAC	His	1.66667	3	C	T	CAT	His	C>T	SYN	0	C	C	0	1	0.31
469	CAG	Gln	3.83333	3	G	A	CAA	Gln	G>A	SYN	0	C	G	0	0	0
470	CAT	His	1.18889	3	T	C	CAC	His	T>C	SYN	0	C	T	0	0	0
471	CCA	Pro	1.86667	3	A	C	CCC	Pro	A>C	SYN	0	C	A	0	0	0
472	CCA	Pro	1.86667	3	A	G	CCG	Pro	A>G	SYN	0	C	A	0	0	0
473	CCA	Pro	1.86667	3	A	T	CCT	Pro	A>T	SYN	0	C	A	0	0	0
474	CCC	Pro	2.22222	3	C	A	CCA	Pro	C>A	SYN	0	C	C	0	1	0.31
475	CCC	Pro	2.22222	3	C	G	CCG	Pro	C>G	SYN	0	C	C	0	1	0.31
476	CCC	Pro	2.22222	3	C	T	CCT	Pro	C>T	SYN	0	C	C	0	1	0.31
477	CCG	Pro	0.777778	3	G	A	CCA	Pro	G>A	SYN	1	C	G	0	0	1
478	CCG	Pro	0.777778	3	G	C	CCC	Pro	G>C	SYN	1	C	G	0	0	1
479	CCG	Pro	0.777778	3	G	T	CCT	Pro	G>T	SYN	1	C	G	0	0	1
480	CCT	Pro	1.93333	3	T	A	CCA	Pro	T>A	SYN	0	C	T	0	0	0
481	CCT	Pro	1.93333	3	T	C	CCC	Pro	T>C	SYN	0	C	T	0	0	0
482	CCT	Pro	1.93333	3	T	G	CCG	Pro	T>G	SYN	0	C	T	0	0	0
483	CGA	Arg	0.688889	1	C	A	AGA	Arg	C>A	SYN	1	C	A	0	0	1
484	CGA	Arg	0.688889	3	A	C	CGC	Arg	A>C	SYN	1	C	A	0	0	0
485	CGA	Arg	0.688889	3	A	G	CGG	Arg	A>G	SYN	1	C	A	0	0	0
486	CGA	Arg	0.688889	3	A	T	CGT	Arg	A>T	SYN	1	C	A	0	0	0
487	CGC	Arg	1.18889	3	C	A	CGA	Arg	C>A	SYN	1	C	C	0	1	0.31
488	CGC	Arg	1.18889	3	C	G	CGG	Arg	C>G	SYN	1	C	C	0	1	0.31
489	CGC	Arg	1.18889	3	C	T	CGT	Arg	C>T	SYN	1	C	C	0	1	0.31
490	CGG	Arg	1.28889	1	C	A	AGG	Arg	C>A	SYN	1	C	G	0	0	1
491	CGG	Arg	1.28889	3	G	A	CGA	Arg	G>A	SYN	1	C	G	0	0	0
492	CGG	Arg	1.28889	3	G	C	CGC	Arg	G>C	SYN	1	C	G	0	0	0
493	CGG	Arg	1.28889	3	G	T	CGT	Arg	G>T	SYN	1	C	G	0	0	0
494	CGT	Arg	0.511111	3	T	A	CGA	Arg	T>A	SYN	1	C	T	0	0	0
495	CGT	Arg	0.511111	3	T	C	CGC	Arg	T>C	SYN	1	C	T	0	0	0
496	CGT	Arg	0.511111	3	T	G	CGG	Arg	T>G	SYN	1	C	T	0	0	0
497	CTA	Leu	0.777778	1	C	T	TTA	Leu	C>T	SYN	0	C	A	0	0	0
498	CTA	Leu	0.777778	3	A	C	CTC	Leu	A>C	SYN	0	C	A	0	0	0
499	CTA	Leu	0.777778	3	A	G	CTG	Leu	A>G	SYN	0	C	A	0	0	0
500	CTA	Leu	0.777778	3	A	T	CTT	Leu	A>T	SYN	0	C	A	0	0	0
501	CTC	Leu	2.18889	3	C	A	CTA	Leu	C>A	SYN	0	C	C	0	1	0.31
502	CTC	Leu	2.18889	3	C	G	CTG	Leu	C>G	SYN	0	C	C	0	1	0.31
503	CTC	Leu	2.18889	3	C	T	CTT	Leu	C>T	SYN	0	C	C	0	1	0.31
504	CTG	Leu	4.46667	1	C	T	TTG	Leu	C>T	SYN	0	C	G	0	0	0
505	CTG	Leu	4.46667	3	G	A	CTA	Leu	G>A	SYN	0	C	G	0	0	0
506	CTG	Leu	4.46667	3	G	C	CTC	Leu	G>C	SYN	0	C	G	0	0	0
507	CTG	Leu	4.46667	3	G	T	CTT	Leu	G>T	SYN	0	C	G	0	0	0
508	CTT	Leu	1.44444	3	T	A	CTA	Leu	T>A	SYN	0	C	T	0	0	0
509	CTT	Leu	1.44444	3	T	C	CTC	Leu	T>C	SYN	0	C	T	0	0	0
510	CTT	Leu	1.44444	3	T	G	CTG	Leu	T>G	SYN	0	C	T	0	0	0
511	GAA	Glu	3.21111	3	A	G	GAG	Glu	A>G	SYN	0	G	A	1	0	0
512	GAC	Asp	2.83333	3	C	T	GAT	Asp	C>T	SYN	0	G	C	1	1	0.31
513	GAG	Glu	4.44444	3	G	A	GAA	Glu	G>A	SYN	0	G	G	1	0	0
514	GAT	Asp	2.44444	3	T	C	GAC	Asp	T>C	SYN	0	G	T	1	0	0
515	GCA	Ala	1.77778	3	A	C	GCC	Ala	A>C	SYN	0	G	A	1	0	0
516	GCA	Ala	1.77778	3	A	G	GCG	Ala	A>G	SYN	0	G	A	1	0	0
517	GCA	Ala	1.77778	3	A	T	GCT	Ala	A>T	SYN	0	G	A	1	0	0
518	GCC	Ala	3.14444	3	C	A	GCA	Ala	C>A	SYN	0	G	C	1	1	0.31
519	GCC	Ala	3.14444	3	C	G	GCG	Ala	C>G	SYN	0	G	C	1	1	0.31
520	GCC	Ala	3.14444	3	C	T	GCT	Ala	C>T	SYN	0	G	C	1	1	0.31
521	GCG	Ala	0.844444	3	G	A	GCA	Ala	G>A	SYN	1	G	G	1	0	1
522	GCG	Ala	0.844444	3	G	C	GCC	Ala	G>C	SYN	1	G	G	1	0	1
523	GCG	Ala	0.844444	3	G	T	GCT	Ala	G>T	SYN	1	G	G	1	0	1
524	GCT	Ala	2.06667	3	T	A	GCA	Ala	T>A	SYN	0	G	T	1	0	0
525	GCT	Ala	2.06667	3	T	C	GCC	Ala	T>C	SYN	0	G	T	1	0	0
526	GCT	Ala	2.06667	3	T	G	GCG	Ala	T>G	SYN	0	G	T	1	0	0
527	GGA	Gly	1.82222	3	A	C	GGC	Gly	A>C	SYN	0	G	A	1	0	0
528	GGA	Gly	1.82222	3	A	G	GGG	Gly	A>G	SYN	0	G	A	1	0	0
529	GGA	Gly	1.82222	3	A	T	GGT	Gly	A>T	SYN	0	G	A	1	0	0
530	GGC	Gly	2.51111	3	C	A	GGA	Gly	C>A	SYN	0	G	C	1	1	0.31
531	GGC	Gly	2.51111	3	C	G	GGG	Gly	C>G	SYN	0	G	C	1	1	0.31
532	GGC	Gly	2.51111	3	C	T	GGT	Gly	C>T	SYN	0	G	C	1	1	0.31
533	GGG	Gly	1.83333	3	G	A	GGA	Gly	G>A	SYN	0	G	G	1	0	0
534	GGG	Gly	1.83333	3	G	C	GGC	Gly	G>C	SYN	0	G	G	1	0	0
535	GGG	Gly	1.83333	3	G	T	GGT	Gly	G>T	SYN	0	G	G	1	0	0
536	GGT	Gly	1.2	3	T	A	GGA	Gly	T>A	SYN	0	G	T	1	0	0
537	GGT	Gly	1.2	3	T	C	GGC	Gly	T>C	SYN	0	G	T	1	0	0
538	GGT	Gly	1.2	3	T	G	GGG	Gly	T>G	SYN	0	G	T	1	0	0
539	GTA	Val	0.777778	3	A	C	GTC	Val	A>C	SYN	0	G	A	1	0	0
540	GTA	Val	0.777778	3	A	G	GTG	Val	A>G	SYN	0	G	A	1	0	0
541	GTA	Val	0.777778	3	A	T	GTT	Val	A>T	SYN	0	G	A	1	0	0
542	GTC	Val	1.62222	3	C	A	GTA	Val	C>A	SYN	0	G	C	1	1	0.31
543	GTC	Val	1.62222	3	C	G	GTG	Val	C>G	SYN	0	G	C	1	1	0.31
544	GTC	Val	1.62222	3	C	T	GTT	Val	C>T	SYN	0	G	C	1	1	0.31
545	GTG	Val	3.17778	3	G	A	GTA	Val	G>A	SYN	0	G	G	1	0	0
546	GTG	Val	3.17778	3	G	C	GTC	Val	G>C	SYN	0	G	G	1	0	0
547	GTG	Val	3.17778	3	G	T	GTT	Val	G>T	SYN	0	G	G	1	0	0
548	GTT	Val	1.22222	3	T	A	GTA	Val	T>A	SYN	0	G	T	1	0	0
549	GTT	Val	1.22222	3	T	C	GTC	Val	T>C	SYN	0	G	T	1	0	0
550	GTT	Val	1.22222	3	T	G	GTG	Val	T>G	SYN	0	G	T	1	0	0
551	TAA	STOP	0.0777778	2	A	G	TGA	STOP	A>G	SYN	0	T	A	0	0	0
552	TAA	STOP	0.0777778	3	A	G	TAG	STOP	A>G	SYN	0	T	A	0	0	0
553	TAC	Tyr	1.71111	3	C	T	TAT	Tyr	C>T	SYN	0	T	C	0	1	0.31
554	TAG	STOP	0.0666667	3	G	A	TAA	STOP	G>A	SYN	0	T	G	0	0	0
555	TAT	Tyr	1.34444	3	T	C	TAC	Tyr	T>C	SYN	0	T	T	0	0	0
556	TCA	Ser	1.33333	3	A	C	TCC	Ser	A>C	SYN	0	T	A	0	0	0
557	TCA	Ser	1.33333	3	A	G	TCG	Ser	A>G	SYN	0	T	A	0	0	0
558	TCA	Ser	1.33333	3	A	T	TCT	Ser	A>T	SYN	0	T	A	0	0	0
559	TCC	Ser	1.95556	3	C	A	TCA	Ser	C>A	SYN	0	T	C	0	1	0.31
560	TCC	Ser	1.95556	3	C	G	TCG	Ser	C>G	SYN	0	T	C	0	1	0.31
561	TCC	Ser	1.95556	3	C	T	TCT	Ser	C>T	SYN	0	T	C	0	1	0.31
562	TCG	Ser	0.5	3	G	A	TCA	Ser	G>A	SYN	1	T	G	0	0	1
563	TCG	Ser	0.5	3	G	C	TCC	Ser	G>C	SYN	1	T	G	0	0	1
564	TCG	Ser	0.5	3	G	T	TCT	Ser	G>T	SYN	1	T	G	0	0	1
565	TCT	Ser	1.65556	3	T	A	TCA	Ser	T>A	SYN	0	T	T	0	0	0
566	TCT	Ser	1.65556	3	T	C	TCC	Ser	T>C	SYN	0	T	T	0	0	0
567	TCT	Ser	1.65556	3	T	G	TCG	Ser	T>G	SYN	0	T	T	0	0	0
568	TGA	STOP	0.133333	2	G	A	TAA	STOP	G>A	SYN	0	T	A	0	0	0
569	TGC	Cys	1.4	3	C	T	TGT	Cys	C>T	SYN	0	T	C	0	1	0.31
570	TGT	Cys	1.14444	3	T	C	TGC	Cys	T>C	SYN	0	T	T	0	0	0
571	TTA	Leu	0.822222	1	T	C	CTA	Leu	T>C	SYN	0	T	A	0	0	0
572	TTA	Leu	0.822222	3	A	G	TTG	Leu	A>G	SYN	0	T	A	0	0	0
573	TTC	Phe	2.26667	3	C	T	TTT	Phe	C>T	SYN	0	T	C	0	1	0.31
574	TTG	Leu	1.41111	1	T	C	CTG	Leu	T>C	SYN	0	T	G	0	0	0
575	TTG	Leu	1.41111	3	G	A	TTA	Leu	G>A	SYN	0	T	G	0	0	0
576	TTT	Phe	1.9	3	T	C	TTC	Phe	T>C	SYN	0	T	T	0	0	0
